# Supplementary material for: Navigating the Multiverse: a Hitchhiker’s guide to selecting harmonization methods for multimodal biomedical data
Source: Biol Methods Protoc. 2025 Apr 17;10(1):bpaf028. doi: 10.1093/biomethods/bpaf028 (PMC12043205; doi:10.1093/biomethods/bpaf028)
Supplement: bpaf028_Supplementary_Data [file bpaf028_supplementary_data.zip]

Archive with 1 entries (1 files):
- Multimodal_Citations2.bib
