# Supplementary material for: Navigating the Multiverse: a Hitchhiker’s guide to selecting harmonization methods for multimodal biomedical data
Source: Biol Methods Protoc. 2025 Apr 17;10(1):bpaf028. doi: 10.1093/biomethods/bpaf028 (PMC12043205; doi:10.1093/biomethods/bpaf028)
Supplement: bpaf028_Supplementary_Data [file bpaf028_supplementary_data.zip › Multimodal_Citations2.bib]

@book{abarbanel2009introduction,
  title     = {Introduction to quantitative EEG and neurofeedback: Advanced theory and applications},
  author    = {Abarbanel, Andrew and Evans, James R and Budzynski, Thomas H and Budzynski, Helen Kogan},
  year      = {2009},
  publisher = {Academic Press}
}
@article{abe2010feature,
  title     = {Feature selection and extraction},
  author    = {Abe, Shigeo and Abe, Shigeo},
  journal   = {Support vector machines for pattern classification},
  pages     = {331--341},
  year      = {2010},
  publisher = {Springer}
}
@article{aburajab2023profiling,
  title     = {Profiling the epigenetic landscape of the antigen receptor repertoire: The missing epi-immunogenomics data},
  author    = {Aburajab, Rayyan and Pospiech, Mateusz and Alachkar, Houda},
  journal   = {Nature Methods},
  volume    = {20},
  number    = {4},
  pages     = {477--481},
  year      = {2023},
  publisher = {Nature Publishing Group US New York}
}
@article{ackerman2018integrated,
  title     = {Integrated microRNA and mRNA network analysis of the human myometrial transcriptome in the transition from quiescence to labor},
  author    = {Ackerman IV, William E and Buhimschi, Irina A and Brubaker, Douglas and Maxwell, Sean and Rood, Kara M and Chance, Mark R and Jing, Hongwu and Mesiano, Sam and Buhimschi, Catalin S},
  journal   = {Biology of Reproduction},
  volume    = {98},
  number    = {6},
  pages     = {834--845},
  year      = {2018},
  publisher = {Oxford University Press}
}
@article{acosta2022multimodal,
  title     = {Multimodal biomedical AI},
  author    = {Acosta, Juli{\'a}n N and Falcone, Guido J and Rajpurkar, Pranav and Topol, Eric J},
  journal   = {Nature Medicine},
  volume    = {28},
  number    = {9},
  pages     = {1773--1784},
  year      = {2022},
  publisher = {Nature Publishing Group US New York}
}
@article{al2021proteomics,
  title     = {Proteomics: Concepts and applications in human medicine},
  author    = {Al-Amrani, Safa and Al-Jabri, Zaaima and Al-Zaabi, Adhari and Alshekaili, Jalila and Al-Khabori, Murtadha},
  journal   = {World Journal of Biological Chemistry},
  volume    = {12},
  number    = {5},
  pages     = {57},
  year      = {2021},
  publisher = {Baishideng Publishing Group Inc}
}
@article{ali2023explainable,
  title     = {Explainable Artificial Intelligence (XAI): What we know and what is left to attain Trustworthy Artificial Intelligence},
  author    = {Ali, Sajid and Abuhmed, Tamer and El-Sappagh, Shaker and Muhammad, Khan and Alonso-Moral, Jose M and Confalonieri, Roberto and Guidotti, Riccardo and Del Ser, Javier and D{\'\i}az-Rodr{\'\i}guez, Natalia and Herrera, Francisco},
  journal   = {Information fusion},
  volume    = {99},
  pages     = {101805},
  year      = {2023},
  publisher = {Elsevier}
}
@article{amato2023data,
  title     = {Data preprocessing impact on machine learning algorithm performance},
  author    = {Amato, Alberto and Di Lecce, Vincenzo},
  journal   = {Open Computer Science},
  volume    = {13},
  number    = {1},
  pages     = {20220278},
  year      = {2023},
  publisher = {De Gruyter}
}
@article{amodio2019exploring,
  title     = {Exploring single-cell data with deep multitasking neural networks},
  author    = {Amodio, Matthew and Van Dijk, David and Srinivasan, Krishnan and Chen, William S and Mohsen, Hussein and Moon, Kevin R and Campbell, Allison and Zhao, Yujiao and Wang, Xiaomei and Venkataswamy, Manjunatha and others},
  journal   = {Nature methods},
  volume    = {16},
  number    = {11},
  pages     = {1139--1145},
  year      = {2019},
  publisher = {Nature Publishing Group US New York}
}
@article{An2022,
  author   = {An, Rui
              and Yu, Haitao
              and Wang, Yanzhong
              and Lu, Jie
              and Gao, Yuzhen
              and Xie, Xinyou
              and Zhang, Jun},
  title    = {Integrative analysis of plasma metabolomics and proteomics reveals the metabolic landscape of breast cancer},
  journal  = {Cancer {\&} Metabolism},
  year     = {2022},
  month    = {Aug},
  day      = {17},
  volume   = {10},
  number   = {1},
  pages    = {13},
  abstract = {Breast cancer (BC) is the most commonly diagnosed cancer. Currently, mammography and breast ultrasonography are the main clinical screening methods for BC. Our study aimed to reveal the specific metabolic profiles of BC patients and explore the specific metabolic signatures in human plasma for BC diagnosis.},
  issn     = {2049-3002},
  doi      = {10.1186/s40170-022-00289-6},
  url      = {https://doi.org/10.1186/s40170-022-00289-6}
}
@article{an2022integrative,
  title     = {Integrative analysis of plasma metabolomics and proteomics reveals the metabolic landscape of breast cancer},
  author    = {An, Rui and Yu, Haitao and Wang, Yanzhong and Lu, Jie and Gao, Yuzhen and Xie, Xinyou and Zhang, Jun},
  journal   = {Cancer \& Metabolism},
  volume    = {10},
  number    = {1},
  pages     = {13},
  year      = {2022},
  publisher = {Springer}
}

@article{ancona2017towards,
  title   = {Towards better understanding of gradient-based attribution methods for deep neural networks},
  author  = {Ancona, Marco and Ceolini, Enea and {\"O}ztireli, Cengiz and Gross, Markus},
  journal = {arXiv preprint arXiv:1711.06104},
  year    = {2017}
}
@article{andrikos2022knotify,
  title     = {Knotify: An efficient parallel platform for RNA pseudoknot prediction using syntactic pattern recognition},
  author    = {Andrikos, Christos and Makris, Evangelos and Kolaitis, Angelos and Rassias, Georgios and Pavlatos, Christos and Tsanakas, Panayiotis},
  journal   = {Methods and Protocols},
  volume    = {5},
  number    = {1},
  pages     = {14},
  year      = {2022},
  publisher = {MDPI}
}
@article{atia2016reconstruction,
  title     = {Reconstruction of cell surface densities of ion pumps, exchangers, and channels from mRNA expression, conductance kinetics, whole-cell calcium, and current-clamp voltage recordings, with an application to human uterine smooth muscle cells},
  author    = {Atia, Jolene and McCloskey, Conor and Shmygol, Anatoly S and Rand, David A and van den Berg, Hugo A and Blanks, Andrew M},
  journal   = {PLoS computational biology},
  volume    = {12},
  number    = {4},
  pages     = {e1004828},
  year      = {2016},
  publisher = {Public Library of Science San Francisco, CA USA}
}

@article{baltruvsaitis2018multimodal,
  title     = {Multimodal machine learning: A survey and taxonomy},
  author    = {Baltru{\v{s}}aitis, Tadas and Ahuja, Chaitanya and Morency, Louis-Philippe},
  journal   = {IEEE transactions on pattern analysis and machine intelligence},
  volume    = {41},
  number    = {2},
  pages     = {423--443},
  year      = {2018},
  publisher = {IEEE}
}
@article{banerjee2019development,
  title     = {Development and performance of the pulmonary embolism result forecast model (PERFORM) for computed tomography clinical decision support},
  author    = {Banerjee, Imon and Sofela, Miji and Yang, Jaden and Chen, Jonathan H and Shah, Nigam H and Ball, Robyn and Mushlin, Alvin I and Desai, Manisha and Bledsoe, Joseph and Amrhein, Timothy and others},
  journal   = {JAMA network open},
  volume    = {2},
  number    = {8},
  pages     = {e198719--e198719},
  year      = {2019},
  publisher = {American Medical Association}
}
@article{baptista2022universal,
  title     = {Universal multilayer network exploration by random walk with restart},
  author    = {Baptista, Anthony and Gonzalez, Aitor and Baudot, Ana{\"\i}s},
  journal   = {Communications Physics},
  volume    = {5},
  number    = {1},
  pages     = {170},
  year      = {2022},
  publisher = {Nature Publishing Group UK London}
}
@article{barnum2020benefits,
  title   = {On the benefits of early fusion in multimodal representation learning},
  author  = {Barnum, George and Talukder, Sabera and Yue, Yisong},
  journal = {arXiv preprint arXiv:2011.07191},
  year    = {2020}
}
@article{beck2024recent,
  title     = {Recent developments in machine learning for mass spectrometry},
  author    = {Beck, Armen G and Muhoberac, Matthew and Randolph, Caitlin E and Beveridge, Connor H and Wijewardhane, Prageeth R and Kenttamaa, Hilkka I and Chopra, Gaurav},
  journal   = {ACS Measurement Science Au},
  volume    = {4},
  number    = {3},
  pages     = {233--246},
  year      = {2024},
  publisher = {ACS Publications}
}
@article{bhandari2021comparison,
  title     = {Comparison of machine learning and deep learning techniques in promoter prediction across diverse species},
  author    = {Bhandari, Nikita and Khare, Satyajeet and Walambe, Rahee and Kotecha, Ketan},
  journal   = {PeerJ Computer Science},
  volume    = {7},
  pages     = {e365},
  year      = {2021},
  publisher = {PeerJ Inc.}
}

@article{bhandari2025mind,
  title   = {Mind the Gaps: Guess Less, Predict More with Missing Medical Data},
  author  = {Bhandari, Aashish and Tyagi, Sonika},
  journal = {Research Square},
  year    = {2025}
}
@article{brixi2025genome,
  title     = {Genome modeling and design across all domains of life with Evo 2},
  author    = {Brixi, Garyk and Durrant, Matthew G and Ku, Jerome and Poli, Michael and Brockman, Greg and Chang, Daniel and Gonzalez, Gabriel A and King, Samuel H and Li, David B and Merchant, Aditi T and others},
  journal   = {bioRxiv},
  pages     = {2025--02},
  year      = {2025},
  publisher = {Cold Spring Harbor Laboratory}
}
@article{bukowski2017onset,
  title     = {Onset of human preterm and term birth is related to unique inflammatory transcriptome profiles at the maternal fetal interface},
  author    = {Bukowski, Radek and Sadovsky, Yoel and Goodarzi, Hani and Zhang, Heping and Biggio, Joseph R and Varner, Michael and Parry, Samuel and Xiao, Feifei and Esplin, Sean M and Andrews, William and others},
  journal   = {PeerJ},
  volume    = {5},
  pages     = {e3685},
  year      = {2017},
  publisher = {PeerJ Inc.}
}
@article{busato2023compositionality,
  title     = {Compositionality, sparsity, spurious heterogeneity, and other data-driven challenges for machine learning algorithms within plant microbiome studies},
  author    = {Busato, Sebastiano and Gordon, Max and Chaudhari, Meenal and Jensen, Ib and Akyol, Turgut and Andersen, Stig and Williams, Cranos},
  journal   = {Current Opinion in Plant Biology},
  volume    = {71},
  pages     = {102326},
  year      = {2023},
  publisher = {Elsevier}
}
@article{cai2022haplodmf,
  title     = {HaploDMF: viral haplotype reconstruction from long reads via deep matrix factorization},
  author    = {Cai, Dehan and Shang, Jiayu and Sun, Yanni},
  journal   = {Bioinformatics},
  volume    = {38},
  number    = {24},
  pages     = {5360--5367},
  year      = {2022},
  publisher = {Oxford University Press}
}
@book{camastra2015machine,
  title     = {Machine learning for audio, image and video analysis: theory and applications},
  author    = {Camastra, Francesco and Vinciarelli, Alessandro},
  year      = {2015},
  publisher = {Springer}
}
@article{canziani2016analysis,
  title   = {An analysis of deep neural network models for practical applications},
  author  = {Canziani, Alfredo and Paszke, Adam and Culurciello, Eugenio},
  journal = {arXiv preprint arXiv:1605.07678},
  year    = {2016}
}
@article{cao2020mcc,
  title   = {The MCC-F1 curve: a performance evaluation technique for binary classification},
  author  = {Cao, Chang and Chicco, Davide and Hoffman, Michael M},
  journal = {arXiv preprint arXiv:2006.11278},
  year    = {2020}
}
@article{capper2018dna,
  title     = {DNA methylation-based classification of central nervous system tumours},
  author    = {Capper, David and Jones, David TW and Sill, Martin and Hovestadt, Volker and Schrimpf, Daniel and Sturm, Dominik and Koelsche, Christian and Sahm, Felix and Chavez, Lukas and Reuss, David E and others},
  journal   = {Nature},
  volume    = {555},
  number    = {7697},
  pages     = {469--474},
  year      = {2018},
  publisher = {Nature Publishing Group UK London}
}
@article{chang2011libsvm,
  title     = {LIBSVM: a library for support vector machines},
  author    = {Chang, Chih-Chung and Lin, Chih-Jen},
  journal   = {ACM transactions on intelligent systems and technology (TIST)},
  volume    = {2},
  number    = {3},
  pages     = {1--27},
  year      = {2011},
  publisher = {Acm New York, NY, USA}
}
@article{chang2018cancer,
  title     = {Cancer drug response profile scan (CDRscan): a deep learning model that predicts drug effectiveness from cancer genomic signature},
  author    = {Chang, Yoosup and Park, Hyejin and Yang, Hyun-Jin and Lee, Seungju and Lee, Kwee-Yum and Kim, Tae Soon and Jung, Jongsun and Shin, Jae-Min},
  journal   = {Scientific reports},
  volume    = {8},
  number    = {1},
  pages     = {8857},
  year      = {2018},
  publisher = {Nature Publishing Group UK London}
}
@article{chaudhary2018deep,
  title     = {Deep learning--based multi-omics integration robustly predicts survival in liver cancer},
  author    = {Chaudhary, Kumardeep and Poirion, Olivier B and Lu, Liangqun and Garmire, Lana X},
  journal   = {Clinical Cancer Research},
  volume    = {24},
  number    = {6},
  pages     = {1248--1259},
  year      = {2018},
  publisher = {AACR}
}
@article{chawla2002smote,
  title   = {SMOTE: synthetic minority over-sampling technique},
  author  = {Chawla, Nitesh V and Bowyer, Kevin W and Hall, Lawrence O and Kegelmeyer, W Philip},
  journal = {Journal of artificial intelligence research},
  volume  = {16},
  pages   = {321--357},
  year    = {2002}
}
@article{chen2016reads,
  title     = {From reads to genes to pathways: differential expression analysis of RNA-Seq experiments using Rsubread and the edgeR quasi-likelihood pipeline},
  author    = {Chen, Yunshun and Lun, Aaron TL and Smyth, Gordon K},
  journal   = {F1000Research},
  volume    = {5},
  year      = {2016},
  publisher = {Faculty of 1000 Ltd}
}
@article{chen2018discriminating,
  title     = {Discriminating cirRNAs from other lncRNAs using a hierarchical extreme learning machine (H-ELM) algorithm with feature selection},
  author    = {Chen, Lei and Zhang, Yu-Hang and Huang, Guohua and Pan, Xiaoyong and Wang, ShaoPeng and Huang, Tao and Cai, Yu-Dong},
  journal   = {Molecular genetics and genomics},
  volume    = {293},
  number    = {1},
  pages     = {137--149},
  year      = {2018},
  publisher = {Springer}
}
@article{chen2020integrative,
  title     = {Integrative computational epigenomics to build data-driven gene regulation hypotheses},
  author    = {Chen, Tyrone and Tyagi, Sonika},
  journal   = {GigaScience},
  volume    = {9},
  number    = {6},
  pages     = {giaa064},
  year      = {2020},
  publisher = {Oxford University Press}
}
@article{chen2021multi,
  title     = {A multi-modal data harmonisation approach for discovery of COVID-19 drug targets},
  author    = {Chen, Tyrone and Philip, Melcy and L{\^e} Cao, Kim-Anh and Tyagi, Sonika},
  journal   = {Briefings in bioinformatics},
  volume    = {22},
  number    = {6},
  pages     = {bbab185},
  year      = {2021},
  publisher = {Oxford University Press}
}
@article{chen2023genomicbert,
  title     = {genomicBERT and data-free deep-learning model evaluation},
  author    = {Chen, Tyrone and Tyagi, Navya and Chauhan, Sarthak and Peleg, Anton Y and Tyagi, Sonika},
  journal   = {bioRxiv},
  pages     = {2023--05},
  year      = {2023},
  publisher = {Cold Spring Harbor Laboratory}
}
@article{cheng2023general,
  title  = {A General Guide for Harmonizing Data: Drawing Lessons from Harmonizing COVID-19 PHSM Data},
  author = {Cheng, Cindy and Messerschmidt, Luca and Bravo, Issac and Waldbauer, Marco and Bhavikatti, Rohan and Schenk, Caress and Grujic, Vanja and Model, Tim and Kubinec, Robert and Barcel{\'o}, Joan},
  year   = {2023}
}
@article{chicco2020advantages,
  title     = {The advantages of the Matthews correlation coefficient (MCC) over F1 score and accuracy in binary classification evaluation},
  author    = {Chicco, Davide and Jurman, Giuseppe},
  journal   = {BMC genomics},
  volume    = {21},
  pages     = {1--13},
  year      = {2020},
  publisher = {Springer}
}
@article{chicco2023matthews,
  title     = {The Matthews correlation coefficient (MCC) should replace the ROC AUC as the standard metric for assessing binary classification},
  author    = {Chicco, Davide and Jurman, Giuseppe},
  journal   = {BioData Mining},
  volume    = {16},
  number    = {1},
  pages     = {4},
  year      = {2023},
  publisher = {Springer}
}
@article{chim2012systematic,
  title     = {Systematic identification of spontaneous preterm birth-associated RNA transcripts in maternal plasma},
  author    = {Chim, Stephen SC and Lee, Wing S and Ting, Yuen H and Chan, Oi K and Lee, Shara WY and Leung, Tak Y},
  journal   = {PLoS One},
  volume    = {7},
  number    = {4},
  pages     = {e34328},
  year      = {2012},
  publisher = {Public Library of Science San Francisco, USA}
}
@article{church2017word2vec,
  title     = {Word2Vec},
  author    = {Church, Kenneth Ward},
  journal   = {Natural Language Engineering},
  volume    = {23},
  number    = {1},
  pages     = {155--162},
  year      = {2017},
  publisher = {Cambridge University Press}
}
@article{clarke2017genome,
  title     = {Genome-wide association study of alcohol consumption and genetic overlap with other health-related traits in UK Biobank (N= 112 117)},
  author    = {Clarke, Toni-Kim and Adams, Mark J and Davies, Gail and Howard, David M and Hall, Lynsey S and Padmanabhan, Sandosh and Murray, Alison D and Smith, Blair H and Campbell, Archie and Hayward, Caroline and others},
  journal   = {Molecular psychiatry},
  volume    = {22},
  number    = {10},
  pages     = {1376--1384},
  year      = {2017},
  publisher = {Nature Publishing Group}
}
@article{collins2014external,
  title     = {External validation of multivariable prediction models: a systematic review of methodological conduct and reporting},
  author    = {Collins, Gary S and de Groot, Joris A and Dutton, Susan and Omar, Omar and Shanyinde, Milensu and Tajar, Abdelouahid and Voysey, Merryn and Wharton, Rose and Yu, Ly-Mee and Moons, Karel G and others},
  journal   = {BMC medical research methodology},
  volume    = {14},
  pages     = {1--11},
  year      = {2014},
  publisher = {Springer}
}
@article{cremin2022big,
  title     = {Big data: historic advances and emerging trends in biomedical research},
  author    = {Cremin, Conor John and Dash, Sabyasachi and Huang, Xiaofeng},
  journal   = {Current Research in Biotechnology},
  volume    = {4},
  pages     = {138--151},
  year      = {2022},
  publisher = {Elsevier}
}
@inproceedings{danaee2017deep,
  title        = {A deep learning approach for cancer detection and relevant gene identification},
  author       = {Danaee, Padideh and Ghaeini, Reza and Hendrix, David A},
  booktitle    = {Pacific symposium on biocomputing 2017},
  pages        = {219--229},
  year         = {2017},
  organization = {World Scientific}
}
@article{dargazanli2020Ischemic,
  author  = {Dargazanli, Cyril and Zub, Emma and Deverdun, Jeremy and Decourcelle, Mathilde and de Bock, Frédéric and Labreuche, Julien and Lefèvre, Pierre-Henri and Gascou, Grégory and Derraz, Imad and Riquelme Bareiro, Carlos and Cagnazzo, Federico and Bonafé, Alain and Marin, Philippe and Costalat, Vincent and Marchi, Nicola},
  title   = {Machine Learning Analysis of the Cerebrovascular Thrombi Proteome in Human Ischemic Stroke: An Exploratory Study},
  journal = {Frontiers in Neurology},
  volume  = {11},
  year    = {2020},
  url     = {https://www.frontiersin.org/articles/10.3389/fneur.2020.575376},
  doi     = {10.3389/fneur.2020.575376},
  issn    = {1664-2295}
}
@article{dash2019big,
  title     = {Big data in healthcare: management, analysis and future prospects},
  author    = {Dash, Sabyasachi and Shakyawar, Sushil Kumar and Sharma, Mohit and Kaushik, Sandeep},
  journal   = {Journal of big data},
  volume    = {6},
  number    = {1},
  pages     = {1--25},
  year      = {2019},
  publisher = {Springer}
}

@article{de2014navigability,
  title     = {Navigability of interconnected networks under random failures},
  author    = {De Domenico, Manlio and Sol{\'e}-Ribalta, Albert and G{\'o}mez, Sergio and Arenas, Alex},
  journal   = {Proceedings of the National Academy of Sciences},
  volume    = {111},
  number    = {23},
  pages     = {8351--8356},
  year      = {2014},
  publisher = {National Acad Sciences}
}
@article{detlefsen2022learning,
  title     = {Learning meaningful representations of protein sequences},
  author    = {Detlefsen, Nicki Skafte and Hauberg, S{\o}ren and Boomsma, Wouter},
  journal   = {Nature communications},
  volume    = {13},
  number    = {1},
  pages     = {1914},
  year      = {2022},
  publisher = {Nature Publishing Group UK London}
}
@article{dobin2013star,
  title     = {STAR: ultrafast universal RNA-seq aligner},
  author    = {Dobin, Alexander and Davis, Carrie A and Schlesinger, Felix and Drenkow, Jorg and Zaleski, Chris and Jha, Sonali and Batut, Philippe and Chaisson, Mark and Gingeras, Thomas R},
  journal   = {Bioinformatics},
  volume    = {29},
  number    = {1},
  pages     = {15--21},
  year      = {2013},
  publisher = {Oxford University Press}
}
@article{espinosa2023multiomic,
  title     = {Multiomic signals associated with maternal epidemiological factors contributing to preterm birth in low-and middle-income countries},
  author    = {Espinosa, Camilo A and Khan, Waqasuddin and Khanam, Rasheda and Das, Sayan and Khalid, Javairia and Pervin, Jesmin and Kasaro, Margaret P and Contrepois, K{\'e}vin and Chang, Alan L and Phongpreecha, Thanaphong and others},
  journal   = {Science Advances},
  volume    = {9},
  number    = {21},
  pages     = {eade7692},
  year      = {2023},
  publisher = {American Association for the Advancement of Science}
}
@article{ewels2016multiqc,
  title     = {MultiQC: summarize analysis results for multiple tools and samples in a single report},
  author    = {Ewels, Philip and Magnusson, M{\aa}ns and Lundin, Sverker and K{\"a}ller, Max},
  journal   = {Bioinformatics},
  volume    = {32},
  number    = {19},
  pages     = {3047--3048},
  year      = {2016},
  publisher = {Oxford University Press}
}
@article{fernando2021tbx2,
  title     = {TBX2, a novel regulator of labour},
  author    = {Fernando, Febilla and Veenboer, Geertruda JM and Oudijk, Martijn A and Kampman, Marlies AM and Heida, Karst Y and Lagendijk, Louise JM and van der Post, Joris AM and Jongejan, Aldo and Afink, Gijs B and Ris-Stalpers, Carrie},
  journal   = {Medicina},
  volume    = {57},
  number    = {6},
  pages     = {515},
  year      = {2021},
  publisher = {MDPI}
}
@article{franco2021performance,
  title     = {Performance comparison of deep learning autoencoders for cancer subtype detection using multi-omics data},
  author    = {Franco, Edian F and Rana, Pratip and Cruz, Aline and Calderon, Victor V and Azevedo, Vasco and Ramos, Rommel TJ and Ghosh, Preetam},
  journal   = {Cancers},
  volume    = {13},
  number    = {9},
  pages     = {2013},
  year      = {2021},
  publisher = {MDPI}
}
@inproceedings{friedler2019comparative,
  title     = {A comparative study of fairness-enhancing interventions in machine learning},
  author    = {Friedler, Sorelle A and Scheidegger, Carlos and Venkatasubramanian, Suresh and Choudhary, Sonam and Hamilton, Evan P and Roth, Derek},
  booktitle = {Proceedings of the conference on fairness, accountability, and transparency},
  pages     = {329--338},
  year      = {2019}
}
@article{fu2017advances,
  title     = {Advances in deep learning approaches for image tagging},
  author    = {Fu, Jianlong and Rui, Yong},
  journal   = {APSIPA Transactions on Signal and Information Processing},
  volume    = {6},
  pages     = {e11},
  year      = {2017},
  publisher = {Cambridge University Press}
}
@article{galinsky2013consequences,
  title     = {The consequences of chorioamnionitis: preterm birth and effects on development},
  author    = {Galinsky, Robert and Polglase, Graeme R and Hooper, Stuart B and Black, M Jane and Moss, Timothy JM and others},
  journal   = {Journal of pregnancy},
  volume    = {2013},
  year      = {2013},
  publisher = {Hindawi}
}
@article{garbhini-link,
  author  = {Garbh-Ini},
  journal = {https://www.garbhinicohort.in}
}
@article{Ghaemi2018multiome,
  author  = {Ghaemi, Mohammad Sajjad and DiGiulio, Daniel B and Contrepois, Kévin and Callahan, Benjamin and Ngo, Thuy T M and Lee-McMullen, Brittany and Lehallier, Benoit and Robaczewska, Anna and Mcilwain, David and Rosenberg-Hasson, Yael and Wong, Ronald J and Quaintance, Cecele and Culos, Anthony and Stanley, Natalie and Tanada, Athena and Tsai, Amy and Gaudilliere, Dyani and Ganio, Edward and Han, Xiaoyuan and Ando, Kazuo and McNeil, Leslie and Tingle, Martha and Wise, Paul and Maric, Ivana and Sirota, Marina and Wyss-Coray, Tony and Winn, Virginia D and Druzin, Maurice L and Gibbs, Ronald and Darmstadt, Gary L and Lewis, David B and Partovi Nia, Vahid and Agard, Bruno and Tibshirani, Robert and Nolan, Garry and Snyder, Michael P and Relman, David A and Quake, Stephen R and Shaw, Gary M and Stevenson, David K and Angst, Martin S and Gaudilliere, Brice and Aghaeepour, Nima},
  title   = {{Multiomics modeling of the immunome, transcriptome, microbiome, proteome and metabolome adaptations during human pregnancy}},
  journal = {Bioinformatics},
  volume  = {35},
  number  = {1},
  pages   = {95-103},
  year    = {2018},
  month   = {07},
  issn    = {1367-4803},
  doi     = {10.1093/bioinformatics/bty537},
  url     = {https://doi.org/10.1093/bioinformatics/bty537},
  eprint  = {https://academic.oup.com/bioinformatics/article-pdf/35/1/95/48962254/bioinformatics\_35\_1\_95\_s1.pdf}
}
@article{ghaemi2019multiomics,
  title     = {Multiomics modeling of the immunome, transcriptome, microbiome, proteome and metabolome adaptations during human pregnancy},
  author    = {Ghaemi, Mohammad Sajjad and DiGiulio, Daniel B and Contrepois, K{\'e}vin and Callahan, Benjamin and Ngo, Thuy TM and Lee-McMullen, Brittany and Lehallier, Benoit and Robaczewska, Anna and Mcilwain, David and Rosenberg-Hasson, Yael and others},
  journal   = {Bioinformatics},
  volume    = {35},
  number    = {1},
  pages     = {95--103},
  year      = {2019},
  publisher = {Oxford University Press}
}
@inproceedings{ghorbani2019interpretation,
  title     = {Interpretation of neural networks is fragile},
  author    = {Ghorbani, Amirata and Abid, Abubakar and Zou, James},
  booktitle = {Proceedings of the AAAI conference on artificial intelligence},
  volume    = {33},
  number    = {01},
  pages     = {3681--3688},
  year      = {2019}
}
@inproceedings{ghorbani2019mgcn,
  title     = {MGCN: semi-supervised classification in multi-layer graphs with graph convolutional networks},
  author    = {Ghorbani, Mahsa and Baghshah, Mahdieh Soleymani and Rabiee, Hamid R},
  booktitle = {Proceedings of the 2019 IEEE/ACM International Conference on Advances in Social Networks Analysis and Mining},
  pages     = {208--211},
  year      = {2019}
}
@article{gonen2011multiple,
  title     = {Multiple kernel learning algorithms},
  author    = {G{\"o}nen, Mehmet and Alpayd{\i}n, Ethem},
  journal   = {The Journal of Machine Learning Research},
  volume    = {12},
  pages     = {2211--2268},
  year      = {2011},
  publisher = {JMLR. org}
}
@article{griffin2017best,
  title     = {Best practice data life cycle approaches for the life sciences},
  author    = {Griffin, Philippa C and Khadake, Jyoti and LeMay, Kate S and Lewis, Suzanna E and Orchard, Sandra and Pask, Andrew and Pope, Bernard and Roessner, Ute and Russell, Keith and Seemann, Torsten and others},
  journal   = {F1000Research},
  volume    = {6},
  year      = {2017},
  publisher = {Faculty of 1000 Ltd}
}
@article{haghverdi2016diffusion,
  title     = {Diffusion pseudotime robustly reconstructs lineage branching},
  author    = {Haghverdi, Laleh and B{\"u}ttner, Maren and Wolf, F Alexander and Buettner, Florian and Theis, Fabian J},
  journal   = {Nature methods},
  volume    = {13},
  number    = {10},
  pages     = {845--848},
  year      = {2016},
  publisher = {Nature Publishing Group US New York}
}
@article{haider2013integrated,
  title     = {Integrated analysis of transcriptomic and proteomic data},
  author    = {Haider, Saad and Pal, Ranadip},
  journal   = {Current genomics},
  volume    = {14},
  number    = {2},
  pages     = {91--110},
  year      = {2013},
  publisher = {Bentham Science Publishers}
}
@article{handelman2019peering,
  title     = {Peering into the black box of artificial intelligence: evaluation metrics of machine learning methods},
  author    = {Handelman, Guy S and Kok, Hong Kuan and Chandra, Ronil V and Razavi, Amir H and Huang, Shiwei and Brooks, Mark and Lee, Michael J and Asadi, Hamed},
  journal   = {American Journal of Roentgenology},
  volume    = {212},
  number    = {1},
  pages     = {38--43},
  year      = {2019},
  publisher = {Am Roentgen Ray Soc}
}
@article{heng2014whole,
  title     = {Whole blood gene expression profile associated with spontaneous preterm birth in women with threatened preterm labor},
  author    = {Heng, Yujing Jan and Pennell, Craig Edward and Chua, Hon Nian and Perkins, Jonathan Edward and Lye, Stephen James},
  journal   = {PLoS One},
  volume    = {9},
  number    = {5},
  pages     = {e96901},
  year      = {2014},
  publisher = {Public Library of Science San Francisco, USA}
}
@article{himmelstein2015heterogeneous,
  title     = {Heterogeneous network edge prediction: a data integration approach to prioritize disease-associated genes},
  author    = {Himmelstein, Daniel S and Baranzini, Sergio E},
  journal   = {PLoS computational biology},
  volume    = {11},
  number    = {7},
  pages     = {e1004259},
  year      = {2015},
  publisher = {Public Library of Science San Francisco, CA USA}
}
@article{hofmann2008kernel,
  title  = {Kernel methods in machine learning},
  author = {Hofmann, Thomas and Sch{\"o}lkopf, Bernhard and Smola, Alexander J},
  year   = {2008}
}
@article{hong2019learnable,
  title     = {Learnable manifold alignment (LeMA): A semi-supervised cross-modality learning framework for land cover and land use classification},
  author    = {Hong, Danfeng and Yokoya, Naoto and Ge, Nan and Chanussot, Jocelyn and Zhu, Xiao Xiang},
  journal   = {ISPRS journal of photogrammetry and remote sensing},
  volume    = {147},
  pages     = {193--205},
  year      = {2019},
  publisher = {Elsevier}
}
@article{hox2005data,
  title   = {Data collection, primary vs. secondary},
  author  = {Hox, Joop J and Boeije, Hennie R},
  journal = {Encyclopedia of social measurement},
  volume  = {1},
  number  = {1},
  pages   = {593--599},
  year    = {2005}
}
@article{hu2019multi,
  title     = {Multi-view linear discriminant analysis network},
  author    = {Hu, Peng and Peng, Dezhong and Sang, Yongsheng and Xiang, Yong},
  journal   = {IEEE Transactions on Image Processing},
  volume    = {28},
  number    = {11},
  pages     = {5352--5365},
  year      = {2019},
  publisher = {IEEE}
}
@article{huang2019clinicalbert,
  title   = {Clinicalbert: Modeling clinical notes and predicting hospital readmission},
  author  = {Huang, Kexin and Altosaar, Jaan and Ranganath, Rajesh},
  journal = {arXiv preprint arXiv:1904.05342},
  year    = {2019}
}
@article{huang2020multimodal,
  title     = {Multimodal fusion with deep neural networks for leveraging CT imaging and electronic health record: a case-study in pulmonary embolism detection},
  author    = {Huang, Shih-Cheng and Pareek, Anuj and Zamanian, Roham and Banerjee, Imon and Lungren, Matthew P},
  journal   = {Scientific reports},
  volume    = {10},
  number    = {1},
  pages     = {22147},
  year      = {2020},
  publisher = {Nature Publishing Group UK London}
}
@article{huang2020penet,
  title     = {PENet—a scalable deep-learning model for automated diagnosis of pulmonary embolism using volumetric CT imaging},
  author    = {Huang, Shih-Cheng and Kothari, Tanay and Banerjee, Imon and Chute, Chris and Ball, Robyn L and Borus, Norah and Huang, Andrew and Patel, Bhavik N and Rajpurkar, Pranav and Irvin, Jeremy and others},
  journal   = {NPJ digital medicine},
  volume    = {3},
  number    = {1},
  pages     = {61},
  year      = {2020},
  publisher = {Nature Publishing Group UK London}
}
@article{hudson2020rights,
  title     = {Rights, interests and expectations: Indigenous perspectives on unrestricted access to genomic data},
  author    = {Hudson, Maui and Garrison, Nanibaa’A and Sterling, Rogena and Caron, Nadine R and Fox, Keolu and Yracheta, Joseph and Anderson, Jane and Wilcox, Phil and Arbour, Laura and Brown, Alex and others},
  journal   = {Nature Reviews Genetics},
  volume    = {21},
  number    = {6},
  pages     = {377--384},
  year      = {2020},
  publisher = {Nature Publishing Group UK London}
}
@article{jain2023deep,
  title   = {A deep learning pipeline for cross-sectional and longitudinal multiview data integration},
  author  = {Jain, Sarthak and Safo, Sandra E},
  journal = {arXiv preprint arXiv:2312.01238},
  year    = {2023}
}
@inproceedings{jeni2013facing,
  title        = {Facing imbalanced data--recommendations for the use of performance metrics},
  author       = {Jeni, L{\'a}szl{\'o} A and Cohn, Jeffrey F and De La Torre, Fernando},
  booktitle    = {2013 Humaine association conference on affective computing and intelligent interaction},
  pages        = {245--251},
  year         = {2013},
  organization = {IEEE}
}
@article{jimenez2017four,
  title     = {Four simple recommendations to encourage best practices in research software},
  author    = {Jim{\'e}nez, Rafael C and Kuzak, Mateusz and Alhamdoosh, Monther and Barker, Michelle and Batut, B{\'e}r{\'e}nice and Borg, Mikael and Capella-Gutierrez, Salvador and Hong, Neil Chue and Cook, Martin and Corpas, Manuel and others},
  journal   = {F1000Research},
  volume    = {6},
  year      = {2017},
  publisher = {Faculty of 1000 Ltd}
}
@article{kan2017machine,
  title     = {Machine learning applications in cell image analysis},
  author    = {Kan, Andrey},
  journal   = {Immunology and cell biology},
  volume    = {95},
  number    = {6},
  pages     = {525--530},
  year      = {2017},
  publisher = {Wiley Online Library}
}
@article{kar2023ease,
  title     = {EASE{\copyright} framework in design and development of clinical artificial intelligence applications},
  author    = {Kar, Sujoy and Tiu, Triyanka and Reddy, Sangita},
  journal   = {CSI Transactions on ICT},
  pages     = {1--14},
  year      = {2023},
  publisher = {Springer}
}
@article{kim2016multi,
  title     = {Multi-omics integration accurately predicts cellular state in unexplored conditions for Escherichia coli},
  author    = {Kim, Minseung and Rai, Navneet and Zorraquino, Violeta and Tagkopoulos, Ilias},
  journal   = {Nature communications},
  volume    = {7},
  number    = {1},
  pages     = {13090},
  year      = {2016},
  publisher = {Nature Publishing Group UK London}
}
@article{kim2023overview,
  title   = {Overview of clinical study designs},
  author  = {Kim, Seonwoo},
  journal = {Clinical and Experimental Emergency Medicine},
  volume  = {11},
  number  = {1},
  pages   = {33},
  year    = {2023}
}
@article{kipf2016semi,
  title   = {Semi-supervised classification with graph convolutional networks},
  author  = {Kipf, Thomas N and Welling, Max},
  journal = {arXiv preprint arXiv:1609.02907},
  year    = {2016}
}
@article{kittlercomparison,
  title  = {A Comparison of l1 Norm and l2 Norm Multiple Kernel SVMs in Image and Video Classification},
  author = {Kittler, Fei Yan Krystian Mikolajczyk Josef and Tahir, Muhammad}
}
@article{kline2022multimodal,
  title     = {Multimodal machine learning in precision health: A scoping review},
  author    = {Kline, Adrienne and Wang, Hanyin and Li, Yikuan and Dennis, Saya and Hutch, Meghan and Xu, Zhenxing and Wang, Fei and Cheng, Feixiong and Luo, Yuan},
  journal   = {npj Digital Medicine},
  volume    = {5},
  number    = {1},
  pages     = {171},
  year      = {2022},
  publisher = {Nature Publishing Group UK London}
}
@inproceedings{koh2017understanding,
  title        = {Understanding black-box predictions via influence functions},
  author       = {Koh, Pang Wei and Liang, Percy},
  booktitle    = {International conference on machine learning},
  pages        = {1885--1894},
  year         = {2017},
  organization = {PMLR}
}
@misc{krueger2023felixkrueger,
  title  = {FelixKrueger/TrimGalore: v0. 6.10-add default decompression path (0.6. 10). Zenodo},
  author = {Krueger, F and James, F and Ewels, P and Afyounian, E and Weinstein, M and Schuster-Boeckler, B and Hulselmans, G and Clamons, S},
  year   = {2023},
  url    = {10.5281/zenodo.7598955}
}
@article{kruschel2025challenging,
  title     = {Challenging the Performance-Interpretability Trade-off: An Evaluation of Interpretable Machine Learning Models},
  author    = {Kruschel, Sven and Hambauer, Nico and Weinzierl, Sven and Zilker, Sandra and Kraus, Mathias and Zschech, Patrick},
  journal   = {Business \& Information Systems Engineering},
  pages     = {1--25},
  year      = {2025},
  publisher = {Springer}
}

@article{lahat2015multimodal,
  title     = {Multimodal data fusion: an overview of methods, challenges, and prospects},
  author    = {Lahat, Dana and Adali, T{\"u}lay and Jutten, Christian},
  journal   = {Proceedings of the IEEE},
  volume    = {103},
  number    = {9},
  pages     = {1449--1477},
  year      = {2015},
  publisher = {IEEE}
}
@article{lai2021labour,
  title     = {Labour classified by cervical dilatation \& fetal membrane rupture demonstrates differential impact on RNA-seq data for human myometrium tissues},
  author    = {Lai, Pei F and Lei, Kaiyu and Zhan, Xiaoyu and Sooranna, Gavin and Li, Jonathan KH and Georgiou, Ektoras X and Das, Ananya and Singh, Natasha and Li, Qiye and Stanfield, Zachary and others},
  journal   = {Plos one},
  volume    = {16},
  number    = {11},
  pages     = {e0260119},
  year      = {2021},
  publisher = {Public Library of Science San Francisco, CA USA}
}
@incollection{lanckriet2003kernel,
  title     = {Kernel-based data fusion and its application to protein function prediction in yeast},
  author    = {Lanckriet, Gert RG and Deng, Minghua and Cristianini, Nello and Jordan, Michael I and Noble, William Stafford},
  booktitle = {Biocomputing 2004},
  pages     = {300--311},
  year      = {2003},
  publisher = {World Scientific}
}
@article{laney,
  author  = {Laney, Doug},
  title   = {3D Data Management: Controlling Data Volume, Velocity and Variety},
  journal = {META Group Research Note},
  year    = {2001}
}

@article{lang2025retrieval,
  title   = {Retrieval-Augmented Dynamic Prompt Tuning for Incomplete Multimodal Learning},
  author  = {Lang, Jian and Cheng, Zhangtao and Zhong, Ting and Zhou, Fan},
  journal = {arXiv preprint arXiv:2501.01120},
  year    = {2025}
}
@article{lau2016empirical,
  title   = {An empirical evaluation of doc2vec with practical insights into document embedding generation},
  author  = {Lau, Jey Han and Baldwin, Timothy},
  journal = {arXiv preprint arXiv:1607.05368},
  year    = {2016}
}
@article{lecun2015lenet,
  title   = {LeNet-5, convolutional neural networks},
  author  = {LeCun, Yann and others},
  journal = {URL: http://yann. lecun. com/exdb/lenet},
  volume  = {20},
  number  = {5},
  pages   = {14},
  year    = {2015}
}
@article{lee2020heterogeneous,
  title     = {Heterogeneous multi-layered network model for omics data integration and analysis},
  author    = {Lee, Bohyun and Zhang, Shuo and Poleksic, Aleksandar and Xie, Lei},
  journal   = {Frontiers in genetics},
  volume    = {10},
  pages     = {1381},
  year      = {2020},
  publisher = {Frontiers Media SA}
}
@article{leitheiser2022machine,
  title     = {Machine learning models predict the primary sites of head and neck squamous cell carcinoma metastases based on DNA methylation},
  author    = {Leitheiser, Maximilian and Capper, David and Seegerer, Philipp and Lehmann, Annika and Sch{\"u}ller, Ulrich and M{\"u}ller, Klaus-Robert and Klauschen, Frederick and Jurmeister, Philipp and Bockmayr, Michael},
  journal   = {The Journal of Pathology},
  volume    = {256},
  number    = {4},
  pages     = {378--387},
  year      = {2022},
  publisher = {Wiley Online Library}
}
@inproceedings{li2015data,
  title        = {Data integration in machine learning},
  author       = {Li, Yifeng and Ngom, Alioune},
  booktitle    = {2015 IEEE International Conference on Bioinformatics and Biomedicine (BIBM)},
  pages        = {1665--1671},
  year         = {2015},
  organization = {IEEE}
}
@article{li2020behrt,
  title     = {BEHRT: transformer for electronic health records},
  author    = {Li, Yikuan and Rao, Shishir and Solares, Jos{\'e} Roberto Ayala and Hassaine, Abdelaali and Ramakrishnan, Rema and Canoy, Dexter and Zhu, Yajie and Rahimi, Kazem and Salimi-Khorshidi, Gholamreza},
  journal   = {Scientific reports},
  volume    = {10},
  number    = {1},
  pages     = {7155},
  year      = {2020},
  publisher = {Nature Publishing Group UK London}
}

@article{li2023makes,
  title   = {What makes for robust multi-modal models in the face of missing modalities?},
  author  = {Li, Siting and Du, Chenzhuang and Zhao, Yue and Huang, Yu and Zhao, Hang},
  journal = {arXiv preprint arXiv:2310.06383},
  year    = {2023}
}
@article{lima2019transforming,
  title   = {Transforming two decades of ePR data to OMOP CDM for clinical research},
  author  = {Lima, Daniel M and Rodrigues-Jr, Jose F and Traina, Agma JM and Pires, Fabio A and Gutierrez, Marco A},
  journal = {Stud Health Technol Inform},
  volume  = {264},
  number  = {August},
  pages   = {233--7},
  year    = {2019}
}
@article{linardatos2020explainable,
  title     = {Explainable ai: A review of machine learning interpretability methods},
  author    = {Linardatos, Pantelis and Papastefanopoulos, Vasilis and Kotsiantis, Sotiris},
  journal   = {Entropy},
  volume    = {23},
  number    = {1},
  pages     = {18},
  year      = {2020},
  publisher = {MDPI}
}
@article{liu2013multiple,
  title     = {Multiple kernel learning in the primal for multimodal Alzheimer’s disease classification},
  author    = {Liu, Fayao and Zhou, Luping and Shen, Chunhua and Yin, Jianping},
  journal   = {IEEE journal of biomedical and health informatics},
  volume    = {18},
  number    = {3},
  pages     = {984--990},
  year      = {2013},
  publisher = {IEEE}
}
@article{liu2019identification,
  title     = {Identification of key circRNAs/lncRNAs/miRNAs/mRNAs and pathways in preeclampsia using bioinformatics analysis},
  author    = {Liu, Siwei and Xie, Xie and Lei, Huajiang and Zou, Bingyu and Xie, Lan},
  journal   = {Medical Science Monitor: international medical journal of experimental and clinical research},
  volume    = {25},
  pages     = {1679},
  year      = {2019},
  publisher = {International Scientific Information, Inc.}
}
@article{liu2023attention,
  title     = {Attention-based multimodal fusion with contrast for robust clinical prediction in the face of missing modalities},
  author    = {Liu, Jinghui and Capurro, Daniel and Nguyen, Anthony and Verspoor, Karin},
  journal   = {Journal of Biomedical Informatics},
  volume    = {145},
  pages     = {104466},
  year      = {2023},
  publisher = {Elsevier}
}
@article{lopez2019challenges,
  title     = {Challenges in the integration of omics and non-omics data},
  author    = {L{\'o}pez de Maturana, Evangelina and Alonso, Lola and Alarc{\'o}n, Pablo and Mart{\'\i}n-Antoniano, Isabel Adoraci{\'o}n and Pineda, Silvia and Piorno, Lucas and Calle, M Luz and Malats, N{\'u}ria},
  journal   = {Genes},
  volume    = {10},
  number    = {3},
  pages     = {238},
  year      = {2019},
  publisher = {MDPI}
}
@article{lopez2020reducing,
  title     = {Reducing annotation burden through multimodal learning},
  author    = {Lopez, Kevin and Fodeh, Samah J and Allam, Ahmed and Brandt, Cynthia A and Krauthammer, Michael},
  journal   = {Frontiers in big Data},
  volume    = {3},
  pages     = {19},
  year      = {2020},
  publisher = {Frontiers Media SA}
}
@book{ludwig2022federated,
  title     = {Federated learning: A comprehensive overview of methods and applications},
  author    = {Ludwig, Heiko and Baracaldo, Nathalie},
  year      = {2022},
  publisher = {Springer}
}
@article{lundberg2017unified,
  title   = {A unified approach to interpreting model predictions},
  author  = {Lundberg, Scott M and Lee, Su-In},
  journal = {Advances in neural information processing systems},
  volume  = {30},
  year    = {2017}
}
@article{luo2023multi,
  title     = {Multi-Omics Integration For Disease Prediction Via Multi-Level Graph Attention Network And Adaptive Fusion},
  author    = {Luo, Haoran and Liang, Hong and Jia, Miao and Li, Yanhong and Yao, Xiaohui and Cong, Shan},
  journal   = {bioRxiv},
  pages     = {2023--03},
  year      = {2023},
  publisher = {Cold Spring Harbor Laboratory}
}
@inproceedings{ma2019affinitynet,
  title     = {Affinitynet: semi-supervised few-shot learning for disease type prediction},
  author    = {Ma, Tianle and Zhang, Aidong},
  booktitle = {Proceedings of the AAAI conference on artificial intelligence},
  volume    = {33},
  number    = {01},
  pages     = {1069--1076},
  year      = {2019}
}
@article{malet2011nmr,
  title     = {NMR techniques in biomedical and pharmaceutical analysis},
  author    = {Malet-Martino, M and Holzgrabe, U},
  journal   = {Journal of pharmaceutical and biomedical analysis},
  volume    = {55},
  number    = {1},
  pages     = {1--15},
  year      = {2011},
  publisher = {Elsevier}
}
@article{mansuri2023uncovering,
  title     = {Uncovering biology by single-cell proteomics},
  author    = {Mansuri, M Shahid and Williams, Kenneth and Nairn, Angus C},
  journal   = {Communications Biology},
  volume    = {6},
  number    = {1},
  pages     = {381},
  year      = {2023},
  publisher = {Nature Publishing Group UK London}
}
@article{manzoni2018genome,
  title     = {Genome, transcriptome and proteome: the rise of omics data and their integration in biomedical sciences},
  author    = {Manzoni, Claudia and Kia, Demis A and Vandrovcova, Jana and Hardy, John and Wood, Nicholas W and Lewis, Patrick A and Ferrari, Raffaele},
  journal   = {Briefings in bioinformatics},
  volume    = {19},
  number    = {2},
  pages     = {286--302},
  year      = {2018},
  publisher = {Oxford University Press}
}
@article{mccarthy2012differential,
  title     = {Differential expression analysis of multifactor RNA-Seq experiments with respect to biological variation},
  author    = {McCarthy, Davis J and Chen, Yunshun and Smyth, Gordon K},
  journal   = {Nucleic acids research},
  volume    = {40},
  number    = {10},
  pages     = {4288--4297},
  year      = {2012},
  publisher = {Oxford University Press}
}
@article{mcinnes2018umap,
  title   = {Umap: Uniform manifold approximation and projection for dimension reduction},
  author  = {McInnes, Leland and Healy, John and Melville, James},
  journal = {arXiv preprint arXiv:1802.03426},
  year    = {2018}
}
@article{menon2019circulating,
  title     = {Circulating exosomal miRNA profile during term and preterm birth pregnancies: a longitudinal study},
  author    = {Menon, Ramkumar and Debnath, Chirantan and Lai, Andrew and Guanzon, Dominic and Bhatnagar, Shinjini and Kshetrapal, Pallavi K and Sheller-Miller, Samantha and Salomon, Carlos and Garbhini Study Team},
  journal   = {Endocrinology},
  volume    = {160},
  number    = {2},
  pages     = {249--275},
  year      = {2019},
  publisher = {Endocrine Society Washington, DC}
}
@article{mias2016mathiomica,
  title     = {MathIOmica: an integrative platform for dynamic omics},
  author    = {Mias, George I and Yusufaly, Tahir and Roushangar, Raeuf and Brooks, Lavida RK and Singh, Vikas V and Christou, Christina},
  journal   = {Scientific reports},
  volume    = {6},
  number    = {1},
  pages     = {37237},
  year      = {2016},
  publisher = {Nature Publishing Group UK London}
}
@article{mirza2019machine,
  title     = {Machine learning and integrative analysis of biomedical big data},
  author    = {Mirza, Bilal and Wang, Wei and Wang, Jie and Choi, Howard and Chung, Neo Christopher and Ping, Peipei},
  journal   = {Genes},
  volume    = {10},
  number    = {2},
  pages     = {87},
  year      = {2019},
  publisher = {MDPI}
}

@book{molnar2022,
  title    = {Interpretable Machine Learning},
  author   = {Christoph Molnar},
  year     = {2022},
  subtitle = {A Guide for Making Black Box Models Explainable},
  edition  = {2},
  url      = {https://christophm.github.io/interpretable-ml-book}
}
@article{moon2022moma,
  title     = {MOMA: a multi-task attention learning algorithm for multi-omics data interpretation and classification},
  author    = {Moon, Sehwan and Lee, Hyunju},
  journal   = {Bioinformatics},
  volume    = {38},
  number    = {8},
  pages     = {2287--2296},
  year      = {2022},
  publisher = {Oxford University Press}
}
@article{mou2022application,
  title     = {Application of machine learning in spatial proteomics},
  author    = {Mou, Minjie and Pan, Ziqi and Lu, Mingkun and Sun, Huaicheng and Wang, Yunxia and Luo, Yongchao and Zhu, Feng},
  journal   = {Journal of Chemical Information and Modeling},
  volume    = {62},
  number    = {23},
  pages     = {5875--5895},
  year      = {2022},
  publisher = {ACS Publications}
}
@article{nan2022data,
  title     = {Data harmonisation for information fusion in digital healthcare: A state-of-the-art systematic review, meta-analysis and future research directions},
  author    = {Nan, Yang and Del Ser, Javier and Walsh, Simon and Sch{\"o}nlieb, Carola and Roberts, Michael and Selby, Ian and Howard, Kit and Owen, John and Neville, Jon and Guiot, Julien and others},
  journal   = {Information Fusion},
  volume    = {82},
  pages     = {99--122},
  year      = {2022},
  publisher = {Elsevier}
}
@article{narayanan2018,
  title  = {21 fairness definitions and their politics.},
  author = {Narayanan, Arvind},
  year   = {2018}
}
@incollection{NEIDLE200820,
  title     = {2 - The Building-Blocks of DNA and RNA},
  editor    = {Stephen Neidle},
  booktitle = {Principles of Nucleic Acid Structure},
  publisher = {Academic Press},
  address   = {New York},
  pages     = {20-37},
  year      = {2008},
  isbn      = {978-0-12-369507-9},
  doi       = {https://doi.org/10.1016/B978-012369507-9.50003-0},
  url       = {https://www.sciencedirect.com/science/article/pii/B9780123695079500030},
  author    = {Stephen Neidle}
}
@article{nie2007integrative,
  title     = {Integrative analysis of transcriptomic and proteomic data: challenges, solutions and applications},
  author    = {Nie, Lei and Wu, Gang and Culley, David E and Scholten, Johannes CM and Zhang, Weiwen},
  journal   = {Critical reviews in biotechnology},
  volume    = {27},
  number    = {2},
  pages     = {63--75},
  year      = {2007},
  publisher = {Taylor \& Francis}
}
@article{nigro2005integrated,
  title     = {Integrated array-comparative genomic hybridization and expression array profiles identify clinically relevant molecular subtypes of glioblastoma},
  author    = {Nigro, Janice M and Misra, Anjan and Zhang, Li and Smirnov, Ivan and Colman, Howard and Griffin, Chandi and Ozburn, Natalie and Chen, Mingang and Pan, Edward and Koul, Dimpy and others},
  journal   = {Cancer research},
  volume    = {65},
  number    = {5},
  pages     = {1678--1686},
  year      = {2005},
  publisher = {AACR}
}
@inproceedings{onokpasa2023rna,
  title        = {RNA secondary structures: from ab initio prediction to better compression, and back},
  author       = {Onokpasa, Evarista and Wild, Sebastian and Wong, Prudence WH},
  booktitle    = {2023 Data Compression Conference (DCC)},
  pages        = {278--287},
  year         = {2023},
  organization = {IEEE}
}

@article{otalora2023lung,
  title     = {Lung Cancer Gene Regulatory Network of Transcription Factors Related to the Hallmarks of Cancer},
  author    = {Ot{\'a}lora-Ot{\'a}lora, Beatriz Andrea and L{\'o}pez-Kleine, Liliana and Rojas, Adriana},
  journal   = {Current Issues in Molecular Biology},
  volume    = {45},
  number    = {1},
  pages     = {434--464},
  year      = {2023},
  publisher = {MDPI}
}
@article{page2021prisma,
  title     = {The PRISMA 2020 statement: an updated guideline for reporting systematic reviews},
  author    = {Page, Matthew J and McKenzie, Joanne E and Bossuyt, Patrick M and Boutron, Isabelle and Hoffmann, Tammy C and Mulrow, Cynthia D and Shamseer, Larissa and Tetzlaff, Jennifer M and Akl, Elie A and Brennan, Sue E and others},
  journal   = {Bmj},
  volume    = {372},
  year      = {2021},
  publisher = {British Medical Journal Publishing Group}
}
@article{pang2023identification,
  title     = {Identification of non-coding silencer elements and their regulation of gene expression},
  author    = {Pang, Baoxu and van Weerd, Jan H and Hamoen, Feija L and Snyder, Michael P},
  journal   = {Nature Reviews Molecular Cell Biology},
  volume    = {24},
  number    = {6},
  pages     = {383--395},
  year      = {2023},
  publisher = {Nature Publishing Group UK London}
}
@book{papadopoulos2010artificial,
  title     = {Artificial intelligence applications and innovations},
  author    = {Papadopoulos, Harris and Andreou, Andreas S and Bramer, Max},
  year      = {2010},
  publisher = {Springer}
}
@book{paro2021introduction,
  title     = {Introduction to epigenetics},
  author    = {Paro, Renato and Grossniklaus, Ueli and Santoro, Raffaella and Wutz, Anton},
  year      = {2021},
  publisher = {Springer Nature}
}
@article{patro2017salmon,
  title     = {Salmon provides fast and bias-aware quantification of transcript expression},
  author    = {Patro, Rob and Duggal, Geet and Love, Michael I and Irizarry, Rafael A and Kingsford, Carl},
  journal   = {Nature methods},
  volume    = {14},
  number    = {4},
  pages     = {417--419},
  year      = {2017},
  publisher = {Nature Publishing Group US New York}
}
@article{peng2019capsule,
  title     = {Capsule network based modeling of multi-omics data for discovery of breast cancer-related genes},
  author    = {Peng, Chen and Zheng, Yang and Huang, De-Shuang},
  journal   = {IEEE/ACM transactions on computational biology and bioinformatics},
  volume    = {17},
  number    = {5},
  pages     = {1605--1612},
  year      = {2019},
  publisher = {IEEE}
}
@inproceedings{perozzi2014deepwalk,
  title     = {Deepwalk: Online learning of social representations},
  author    = {Perozzi, Bryan and Al-Rfou, Rami and Skiena, Steven},
  booktitle = {Proceedings of the 20th ACM SIGKDD international conference on Knowledge discovery and data mining},
  pages     = {701--710},
  year      = {2014}
}
@article{pesantez2019predicting,
  title     = {Predicting motor insurance claims using telematics data—XGBoost versus logistic regression},
  author    = {Pesantez-Narvaez, Jessica and Guillen, Montserrat and Alca{\~n}iz, Manuela},
  journal   = {Risks},
  volume    = {7},
  number    = {2},
  pages     = {70},
  year      = {2019},
  publisher = {MDPI}
}
@article{petri2011rat,
  title     = {The rat genome database pathway portal},
  author    = {Petri, Victoria and Shimoyama, Mary and Hayman, G Thomas and Smith, Jennifer R and Tutaj, Marek and de Pons, Jeff and Dwinell, Melinda R and Munzenmaier, Diane H and Twigger, Simon N and Jacob, Howard J and others},
  journal   = {Database},
  volume    = {2011},
  pages     = {bar010},
  year      = {2011},
  publisher = {Oxford University Press}
}
@article{pio2021multiverse,
  title     = {MultiVERSE: a multiplex and multiplex-heterogeneous network embedding approach},
  author    = {Pio-Lopez, L{\'e}o and Valdeolivas, Alberto and Tichit, Laurent and Remy, {\'E}lisabeth and Baudot, Ana{\"\i}s},
  journal   = {Scientific reports},
  volume    = {11},
  number    = {1},
  pages     = {8794},
  year      = {2021},
  publisher = {Nature Publishing Group UK London}
}
@article{pique2022single,
  title     = {A single-cell atlas of the myometrium in human parturition},
  author    = {Pique-Regi, Roger and Romero, Roberto and Garcia-Flores, Valeria and Peyvandipour, Azam and Tarca, Adi L and Pusod, Errile and Galaz, Jose and Miller, Derek and Bhatti, Gaurav and Para, Robert and others},
  journal   = {JCI insight},
  volume    = {7},
  number    = {5},
  year      = {2022},
  publisher = {American Society for Clinical Investigation}
}
@article{pires2023one,
  title   = {One Wide Feedforward is All You Need},
  author  = {Pires, Telmo Pessoa and Lopes, Ant{\'o}nio V and Assogba, Yannick and Setiawan, Hendra},
  journal = {arXiv preprint arXiv:2309.01826},
  year    = {2023}
}
@article{poirion2016single,
  title     = {Single-cell transcriptomics bioinformatics and computational challenges},
  author    = {Poirion, Olivier B and Zhu, Xun and Ching, Travers and Garmire, Lana},
  journal   = {Frontiers in genetics},
  volume    = {7},
  pages     = {163},
  year      = {2016},
  publisher = {Frontiers Media SA}
}
@article{pythonmetapub,
  journal = {https://github.com/metapub/metapub}
}
@book{raghavachari2018gene,
  title     = {Gene Expression Analysis},
  author    = {Raghavachari, Nalini and Garcia-Reyero, Nat{\`a}lia},
  year      = {2018},
  publisher = {Springer}
}
@article{raghavan1989critical,
  title     = {A critical investigation of recall and precision as measures of retrieval system performance},
  author    = {Raghavan, Vijay and Bollmann, Peter and Jung, Gwang S},
  journal   = {ACM Transactions on Information Systems (TOIS)},
  volume    = {7},
  number    = {3},
  pages     = {205--229},
  year      = {1989},
  publisher = {ACM New York, NY, USA}
}
@article{ramakrishnaiah2023ehr,
  title     = {EHR-QC: A streamlined pipeline for automated electronic health records standardisation and preprocessing to predict clinical outcomes},
  author    = {Ramakrishnaiah, Yashpal and Macesic, Nenad and Webb, Geoff and Peleg, Anton Y and Tyagi, Sonika},
  journal   = {Journal of Biomedical Informatics},
  pages     = {104509},
  year      = {2023},
  publisher = {Elsevier}
}
@article{ramakrishnaiah2024ehr,
  title     = {EHR-ML: A generalisable pipeline for reproducible clinical outcomes using electronic health records},
  author    = {Ramakrishnaiah, Yashpal and Macesic, Nenad and Webb, Geoffrey and Peleg, Anton and Tyagi, Sonika},
  journal   = {medRxiv},
  pages     = {2024--03},
  year      = {2024},
  publisher = {Cold Spring Harbor Laboratory Press}
}
@article{ranganathan2019study,
  title     = {Study designs: Part 3-Analytical observational studies},
  author    = {Ranganathan, Priya and Aggarwal, Rakesh},
  journal   = {Perspectives in clinical research},
  volume    = {10},
  number    = {2},
  pages     = {91},
  year      = {2019},
  publisher = {Wolters Kluwer--Medknow Publications}
}
@article{ranganathan2019understanding,
  title     = {Understanding research study designs},
  author    = {Ranganathan, Priya},
  journal   = {Indian journal of critical care medicine: peer-reviewed, official publication of Indian Society of Critical Care Medicine},
  volume    = {23},
  number    = {Suppl 4},
  pages     = {S305},
  year      = {2019},
  publisher = {Indian Society of Critical Care Medicine}
}
@inproceedings{ribeiro2016should,
  title     = {" Why should i trust you?" Explaining the predictions of any classifier},
  author    = {Ribeiro, Marco Tulio and Singh, Sameer and Guestrin, Carlos},
  booktitle = {Proceedings of the 22nd ACM SIGKDD international conference on knowledge discovery and data mining},
  pages     = {1135--1144},
  year      = {2016}
}
@article{ringner2008principal,
  title     = {What is principal component analysis?},
  author    = {Ringn{\'e}r, Markus},
  journal   = {Nature biotechnology},
  volume    = {26},
  number    = {3},
  pages     = {303--304},
  year      = {2008},
  publisher = {Nature Publishing Group US New York}
}
@article{risso2014normalization,
  title     = {Normalization of RNA-seq data using factor analysis of control genes or samples},
  author    = {Risso, Davide and Ngai, John and Speed, Terence P and Dudoit, Sandrine},
  journal   = {Nature biotechnology},
  volume    = {32},
  number    = {9},
  pages     = {896--902},
  year      = {2014},
  publisher = {Nature Publishing Group}
}
@article{robinson2010edger,
  title     = {edgeR: a Bioconductor package for differential expression analysis of digital gene expression data},
  author    = {Robinson, Mark D and McCarthy, Davis J and Smyth, Gordon K},
  journal   = {bioinformatics},
  volume    = {26},
  number    = {1},
  pages     = {139--140},
  year      = {2010},
  publisher = {Oxford University Press}
}
@article{rudin2019stop,
  title     = {Stop explaining black box machine learning models for high stakes decisions and use interpretable models instead},
  author    = {Rudin, Cynthia},
  journal   = {Nature machine intelligence},
  volume    = {1},
  number    = {5},
  pages     = {206--215},
  year      = {2019},
  publisher = {Nature Publishing Group UK London}
}
@article{rudin2022interpretable,
  title     = {Interpretable machine learning: Fundamental principles and 10 grand challenges},
  author    = {Rudin, Cynthia and Chen, Chaofan and Chen, Zhi and Huang, Haiyang and Semenova, Lesia and Zhong, Chudi},
  journal   = {Statistic Surveys},
  volume    = {16},
  pages     = {1--85},
  year      = {2022},
  publisher = {The American Statistical Association, the Bernoulli Society, the Institute~…}
}
@article{sachdev2019comprehensive,
  title     = {A comprehensive review of feature based methods for drug target interaction prediction},
  author    = {Sachdev, Kanica and Gupta, Manoj Kumar},
  journal   = {Journal of biomedical informatics},
  volume    = {93},
  pages     = {103159},
  year      = {2019},
  publisher = {Elsevier}
}
@article{saelens2019comparison,
  title     = {A comparison of single-cell trajectory inference methods},
  author    = {Saelens, Wouter and Cannoodt, Robrecht and Todorov, Helena and Saeys, Yvan},
  journal   = {Nature biotechnology},
  volume    = {37},
  number    = {5},
  pages     = {547--554},
  year      = {2019},
  publisher = {Nature Publishing Group US New York}
}
@article{sapoval2022current,
  title     = {Current progress and open challenges for applying deep learning across the biosciences},
  author    = {Sapoval, Nicolae and Aghazadeh, Amirali and Nute, Michael G and Antunes, Dinler A and Balaji, Advait and Baraniuk, Richard and Barberan, CJ and Dannenfelser, Ruth and Dun, Chen and Edrisi, Mohammadamin and others},
  journal   = {Nature Communications},
  volume    = {13},
  number    = {1},
  pages     = {1728},
  year      = {2022},
  publisher = {Nature Publishing Group UK London}
}
@book{schafer1997analysis,
  title     = {Analysis of incomplete multivariate data},
  author    = {Schafer, Joseph L},
  year      = {1997},
  publisher = {CRC press}
}
@article{schiano2020integrated,
  doi       = {10.1371/journal.pone.0236951},
  author    = {Schiano, Concetta AND Benincasa, Giuditta AND Infante, Teresa AND Franzese, Monica AND Castaldo, Rossana AND Fiorito, Carmela AND Mansueto, Gelsomina AND Grimaldi, Vincenzo AND Della Valle, Giovanni AND Fatone, Gerardo AND Soricelli, Andrea AND Nicoletti, Giovanni Francesco AND Ruocco, Antonio AND Mauro, Ciro AND Salvatore, Marco AND Napoli, Claudio},
  journal   = {PLOS ONE},
  publisher = {Public Library of Science},
  title     = {Integrated analysis of DNA methylation profile of HLA-G gene and imaging in coronary heart disease: Pilot study},
  year      = {2020},
  month     = {08},
  volume    = {15},
  url       = {https://doi.org/10.1371/journal.pone.0236951},
  pages     = {1-16},
  number    = {8}
}
@article{senevirathna2023data,
  title     = {Data-driven overdiagnosis definitions: A scoping review},
  author    = {Senevirathna, Prabodi and Pires, Douglas EV and Capurro, Daniel},
  journal   = {Journal of Biomedical Informatics},
  pages     = {104506},
  year      = {2023},
  publisher = {Elsevier}
}
@article{simonyan2013deep,
  title   = {Deep inside convolutional networks: Visualising image classification models and saliency maps},
  author  = {Simonyan, Karen and Vedaldi, Andrea and Zisserman, Andrew},
  journal = {arXiv preprint arXiv:1312.6034},
  year    = {2013}
}
@inproceedings{singh2013towards,
  title        = {Towards human-computer synergetic analysis of large-scale biological data},
  author       = {Singh, Rahul and Yang, Hui and Dalziel, Ben and Asarnow, Daniel and Murad, William and Foote, David and Gormley, Matthew and Stillman, Jonathan and Fisher, Susan},
  booktitle    = {BMC bioinformatics},
  volume       = {14},
  pages        = {1--18},
  year         = {2013},
  organization = {Springer}
}
@article{smedley2014walking,
  title     = {Walking the interactome for candidate prioritization in exome sequencing studies of Mendelian diseases},
  author    = {Smedley, Damian and K{\"o}hler, Sebastian and Czeschik, Johanna Christina and Amberger, Joanna and Bocchini, Carol and Hamosh, Ada and Veldboer, Julian and Zemojtel, Tomasz and Robinson, Peter N},
  journal   = {Bioinformatics},
  volume    = {30},
  number    = {22},
  pages     = {3215--3222},
  year      = {2014},
  publisher = {Oxford University Press}
}
@article{smilkov2017smoothgrad,
  title   = {Smoothgrad: removing noise by adding noise},
  author  = {Smilkov, Daniel and Thorat, Nikhil and Kim, Been and Vi{\'e}gas, Fernanda and Wattenberg, Martin},
  journal = {arXiv preprint arXiv:1706.03825},
  year    = {2017}
}
@article{soylu2023bert2ome,
  title     = {BERT2OME: Prediction of 2'-O-methylation Modifications from RNA Sequence by Transformer Architecture Based on BERT},
  author    = {Soylu, Necla Nisa and Sefer, Emre},
  journal   = {IEEE/ACM Transactions on Computational Biology and Bioinformatics},
  year      = {2023},
  publisher = {IEEE}
}
@article{stahlschmidt2022multimodal,
  title     = {Multimodal deep learning for biomedical data fusion: a review},
  author    = {Stahlschmidt, S{\"o}ren Richard and Ulfenborg, Benjamin and Synnergren, Jane},
  journal   = {Briefings in Bioinformatics},
  volume    = {23},
  number    = {2},
  pages     = {bbab569},
  year      = {2022},
  publisher = {Oxford University Press}
}
@article{stephens2015big,
  title     = {Big data: astronomical or genomical?},
  author    = {Stephens, Zachary D and Lee, Skylar Y and Faghri, Faraz and Campbell, Roy H and Zhai, Chengxiang and Efron, Miles J and Iyer, Ravishankar and Schatz, Michael C and Sinha, Saurabh and Robinson, Gene E},
  journal   = {PLoS biology},
  volume    = {13},
  number    = {7},
  pages     = {e1002195},
  year      = {2015},
  publisher = {Public Library of Science San Francisco, CA USA}
}
@article{subha2010eeg,
  title     = {EEG signal analysis: a survey},
  author    = {Subha, D Puthankattil and Joseph, Paul K and Acharya U, Rajendra and Lim, Choo Min},
  journal   = {Journal of medical systems},
  volume    = {34},
  pages     = {195--212},
  year      = {2010},
  publisher = {Springer}
}
@article{summaira2021recent,
  title   = {Recent advances and trends in multimodal deep learning: a review},
  author  = {Summaira, Jabeen and Li, Xi and Shoib, Amin Muhammad and Li, Songyuan and Abdul, Jabbar},
  journal = {arXiv preprint arXiv:2105.11087},
  year    = {2021}
}
@inproceedings{sundararajan2017axiomatic,
  title        = {Axiomatic attribution for deep networks},
  author       = {Sundararajan, Mukund and Taly, Ankur and Yan, Qiqi},
  booktitle    = {International conference on machine learning},
  pages        = {3319--3328},
  year         = {2017},
  organization = {PMLR}
}
@article{sundrani2014altered,
  title     = {Altered methylation and expression patterns of genes regulating placental angiogenesis in preterm pregnancy},
  author    = {Sundrani, Deepali P and Reddy, Umakar S and Chavan-Gautam, Preeti M and Mehendale, Savita S and Chandak, Giriraj R and Joshi, Sadhana R},
  journal   = {Reproductive Sciences},
  volume    = {21},
  number    = {12},
  pages     = {1508--1517},
  year      = {2014},
  publisher = {Sage Publications Sage CA: Los Angeles, CA}
}
@incollection{suresh2021framework,
  title     = {A framework for understanding sources of harm throughout the machine learning life cycle},
  author    = {Suresh, Harini and Guttag, John},
  booktitle = {Equity and access in algorithms, mechanisms, and optimization},
  pages     = {1--9},
  year      = {2021}
}
@article{sutton2012introduction,
  title     = {An introduction to conditional random fields},
  author    = {Sutton, Charles and McCallum, Andrew and others},
  journal   = {Foundations and Trends{\textregistered} in Machine Learning},
  volume    = {4},
  number    = {4},
  pages     = {267--373},
  year      = {2012},
  publisher = {Now Publishers, Inc.}
}
@article{talwar2018autoimpute,
  title     = {AutoImpute: Autoencoder based imputation of single-cell RNA-seq data},
  author    = {Talwar, Divyanshu and Mongia, Aanchal and Sengupta, Debarka and Majumdar, Angshul},
  journal   = {Scientific reports},
  volume    = {8},
  number    = {1},
  pages     = {16329},
  year      = {2018},
  publisher = {Nature Publishing Group UK London}
}
@article{tcga-link,
  title   = {The Cancer Genome Atlas},
  journal = {https://www.cancer.gov/ccg/}
}
@article{tiffin2019use,
  title     = {How to use relevant data for maximal benefit with minimal risk: digital health data governance to protect vulnerable populations in low-income and middle-income countries},
  author    = {Tiffin, Nicki and George, Asha and LeFevre, Amnesty Elizabeth},
  journal   = {BMJ Global Health},
  volume    = {4},
  number    = {2},
  pages     = {e001395},
  year      = {2019},
  publisher = {BMJ Specialist Journals}
}
@inproceedings{tiwari2011multi,
  title        = {Multi-modal data fusion schemes for integrated classification of imaging and non-imaging biomedical data},
  author       = {Tiwari, Pallavi and Viswanath, Satish and Lee, George and Madabhushi, Anant},
  booktitle    = {2011 IEEE International Symposium on Biomedical Imaging: From Nano to Macro},
  pages        = {165--168},
  year         = {2011},
  organization = {IEEE}
}

@article{tyagi2008cid,
  title     = {CID-miRNA: a web server for prediction of novel miRNA precursors in human genome},
  author    = {Tyagi, Sonika and Vaz, Candida and Gupta, Vipin and Bhatia, Rohit and Maheshwari, Sachin and Srinivasan, Ashwin and Bhattacharya, Alok},
  journal   = {Biochemical and biophysical research communications},
  volume    = {372},
  number    = {4},
  pages     = {831--834},
  year      = {2008},
  publisher = {Elsevier}
}

@article{tyagi2022transcriptomic,
  title     = {Transcriptomic analysis reveals myometrial topologically associated domains linked to the onset of human term labour},
  author    = {Tyagi, Sonika and Chan, Eng-Cheng and Barker, Daniel and McElduff, Patrick and Taylor, Kelly A and Riveros, Carlos and Singh, Esha and Smith, Roger},
  journal   = {Molecular human reproduction},
  volume    = {28},
  number    = {3},
  pages     = {gaac003},
  year      = {2022},
  publisher = {Oxford University Press}
}

@article{tyagi2024genome,
  title  = {Genome Language Modeling (Glm): A Beginner’s Cheat Sheet},
  author = {Tyagi, Navya and Vahab, Naima and Tyagi, Sonika},
  year   = {2024}
}
@incollection{tyagitechnical,
  title     = {Technical Issues in Implementing AI in Healthcare},
  author    = {Tyagi, Sonika},
  booktitle = {Translational Application of Artificial Intelligence in Healthcare},
  pages     = {60--70},
  publisher = {Chapman and Hall/CRC},
  year      = {2023}
}
@article{uffelmann2021genome,
  title     = {Genome-wide association studies},
  author    = {Uffelmann, Emil and Huang, Qin Qin and Munung, Nchangwi Syntia and De Vries, Jantina and Okada, Yukinori and Martin, Alicia R and Martin, Hilary C and Lappalainen, Tuuli and Posthuma, Danielle},
  journal   = {Nature Reviews Methods Primers},
  volume    = {1},
  number    = {1},
  pages     = {59},
  year      = {2021},
  publisher = {Nature Publishing Group UK London}
}
@article{velivckovic2017graph,
  title   = {Graph attention networks},
  author  = {Veli{\v{c}}kovi{\'c}, Petar and Cucurull, Guillem and Casanova, Arantxa and Romero, Adriana and Lio, Pietro and Bengio, Yoshua},
  journal = {arXiv preprint arXiv:1710.10903},
  year    = {2017}
}
@book{vergoten2012biomolecular,
  title     = {Biomolecular structure and dynamics},
  author    = {Vergoten, G{\'e}rard and Theophanides, Theophile},
  volume    = {342},
  year      = {2012},
  publisher = {Springer Science \& Business Media}
}
@article{verhaak2010integrated,
  title     = {Integrated genomic analysis identifies clinically relevant subtypes of glioblastoma characterized by abnormalities in PDGFRA, IDH1, EGFR, and NF1},
  author    = {Verhaak, Roel GW and Hoadley, Katherine A and Purdom, Elizabeth and Wang, Victoria and Qi, Yuan and Wilkerson, Matthew D and Miller, C Ryan and Ding, Li and Golub, Todd and Mesirov, Jill P and others},
  journal   = {Cancer cell},
  volume    = {17},
  number    = {1},
  pages     = {98--110},
  year      = {2010},
  publisher = {Elsevier}
}
@article{voillet2016handling,
  title     = {Handling missing rows in multi-omics data integration: multiple imputation in multiple factor analysis framework},
  author    = {Voillet, Valentin and Besse, Philippe and Liaubet, Laurence and San Cristobal, Magali and Gonz{\'a}lez, Ignacio},
  journal   = {BMC bioinformatics},
  volume    = {17},
  number    = {1},
  pages     = {1--16},
  year      = {2016},
  publisher = {BioMed Central}
}
@article{wahab2021dna,
  title     = {DNA sequences performs as natural language processing by exploiting deep learning algorithm for the identification of N4-methylcytosine},
  author    = {Wahab, Abdul and Tayara, Hilal and Xuan, Zhenyu and Chong, Kil To},
  journal   = {Scientific reports},
  volume    = {11},
  number    = {1},
  pages     = {212},
  year      = {2021},
  publisher = {Nature Publishing Group UK London}
}
@inproceedings{wang2009general,
  title     = {A general framework for manifold alignment},
  author    = {Wang, Chang and Mahadevan, Sridhar},
  booktitle = {2009 AAAI Fall Symposium Series},
  year      = {2009}
}
@article{Wang2014,
  author   = {Wang, Bo
              and Mezlini, Aziz M.
              and Demir, Feyyaz
              and Fiume, Marc
              and Tu, Zhuowen
              and Brudno, Michael
              and Haibe-Kains, Benjamin
              and Goldenberg, Anna},
  title    = {Similarity network fusion for aggregating data types on a genomic scale},
  journal  = {Nature Methods},
  year     = {2014},
  month    = {Mar},
  day      = {01},
  volume   = {11},
  number   = {3},
  pages    = {333-337},
  abstract = {Similarity network fusion (SNF) is an approach to integrate multiple data types on the basis of similarity between biological samples rather than individual measurements. The authors demonstrate SNF by constructing patient networks to identify disease subtypes with differential survival profiles.},
  issn     = {1548-7105},
  doi      = {10.1038/nmeth.2810},
  url      = {https://doi.org/10.1038/nmeth.2810}
}
@article{wang2014similarity,
  title     = {Similarity network fusion for aggregating data types on a genomic scale},
  author    = {Wang, Bo and Mezlini, Aziz M and Demir, Feyyaz and Fiume, Marc and Tu, Zhuowen and Brudno, Michael and Haibe-Kains, Benjamin and Goldenberg, Anna},
  journal   = {Nature methods},
  volume    = {11},
  number    = {3},
  pages     = {333--337},
  year      = {2014},
  publisher = {Nature Publishing Group US New York}
}
@article{wang2018ma05,
  title     = {MA05. 11 radiomics analysis using SVM predicts mediastinal lymph nodes status of squamous cell lung cancer by pre-treatment chest CT scan},
  author    = {Wang, X and Nan, W and Yan, S and Li, Q and Guo, N and Guo, Z},
  journal   = {Journal of Thoracic Oncology},
  volume    = {13},
  number    = {10},
  pages     = {S374},
  year      = {2018},
  publisher = {Elsevier}
}

@article{wang2019integrated,
  title     = {Integrated RNA-seq and ChIP-seq analysis reveals a feed-forward loop regulating H3K9ac and key labor drivers in human placenta},
  author    = {Wang, Bingbing and Wang, Panwen and Parobchak, Nataliya and Treff, Nathan and Tao, Xin and Wang, Junwen and Rosen, Todd},
  journal   = {Placenta},
  volume    = {76},
  pages     = {40--50},
  year      = {2019},
  publisher = {Elsevier}
}
@article{wang2021mogonet,
  title     = {MOGONET integrates multi-omics data using graph convolutional networks allowing patient classification and biomarker identification},
  author    = {Wang, Tongxin and Shao, Wei and Huang, Zhi and Tang, Haixu and Zhang, Jie and Ding, Zhengming and Huang, Kun},
  journal   = {Nature Communications},
  volume    = {12},
  number    = {1},
  pages     = {3445},
  year      = {2021},
  publisher = {Nature Publishing Group UK London}
}
@article{wang2024deep,
  title     = {Deep IDA: a deep learning approach for integrative discriminant analysis of multi-omics data with feature ranking—an application to COVID-19},
  author    = {Wang, Jiuzhou and Safo, Sandra E},
  journal   = {Bioinformatics Advances},
  volume    = {4},
  number    = {1},
  pages     = {vbae060},
  year      = {2024},
  publisher = {Oxford University Press}
}

@article{wang2024interpretable,
  title     = {Interpretable deep learning methods for multiview learning},
  author    = {Wang, Hengkang and Lu, Han and Sun, Ju and Safo, Sandra E},
  journal   = {BMC bioinformatics},
  volume    = {25},
  number    = {1},
  pages     = {69},
  year      = {2024},
  publisher = {Springer}
}
@inproceedings{wei2023compatible,
  title        = {Compatible transformer for irregularly sampled multivariate time series},
  author       = {Wei, Yuxi and Peng, Juntong and He, Tong and Xu, Chenxin and Zhang, Jian and Pan, Shirui and Chen, Siheng},
  booktitle    = {2023 IEEE International Conference on Data Mining (ICDM)},
  pages        = {1409--1414},
  year         = {2023},
  organization = {IEEE}
}
@article{weiner2010human,
  title   = {Human effector/initiator gene sets that regulate myometrial contractility during term and preterm labor},
  author  = {Weiner, Carl P and Mason, Clifford W and Dong, Yafeng and Buhimschi, Irina A and Swaan, Peter W and Buhimschi, Catalin S},
  journal = {American journal of obstetrics and gynecology},
  volume  = {202}
}

% Added February 2025

@article{welch2017matcher,
  title     = {MATCHER: manifold alignment reveals correspondence between single cell transcriptome and epigenome dynamics},
  author    = {Welch, Joshua D and Hartemink, Alexander J and Prins, Jan F},
  journal   = {Genome biology},
  volume    = {18},
  number    = {1},
  pages     = {1--19},
  year      = {2017},
  publisher = {BioMed Central}
}
@article{wilkinson2016fair,
  title     = {The FAIR Guiding Principles for scientific data management and stewardship},
  author    = {Wilkinson, Mark D and Dumontier, Michel and Aalbersberg, IJsbrand Jan and Appleton, Gabrielle and Axton, Myles and Baak, Arie and Blomberg, Niklas and Boiten, Jan-Willem and da Silva Santos, Luiz Bonino and Bourne, Philip E and others},
  journal   = {Scientific data},
  volume    = {3},
  number    = {1},
  pages     = {1--9},
  year      = {2016},
  publisher = {Nature Publishing Group}
}

@article{wilson2019multiple,
  title     = {Multiple-kernel learning for genomic data mining and prediction},
  author    = {Wilson, Christopher M and Li, Kaiqiao and Yu, Xiaoqing and Kuan, Pei-Fen and Wang, Xuefeng},
  journal   = {BMC bioinformatics},
  volume    = {20},
  pages     = {1--7},
  year      = {2019},
  publisher = {Springer}
}

@article{wolf2018scanpy,
  title     = {SCANPY: large-scale single-cell gene expression data analysis},
  author    = {Wolf, F Alexander and Angerer, Philipp and Theis, Fabian J},
  journal   = {Genome biology},
  volume    = {19},
  pages     = {1--5},
  year      = {2018},
  publisher = {Springer}
}

@article{wu2023machine,
  title     = {Machine learning modeling of RNA structures: methods, challenges and future perspectives},
  author    = {Wu, Kevin E and Zou, James Y and Chang, Howard},
  journal   = {Briefings in Bioinformatics},
  pages     = {bbad210},
  year      = {2023},
  publisher = {Oxford University Press}
}

@inproceedings{wu2024multimodal,
  title     = {Multimodal patient representation learning with missing modalities and labels},
  author    = {Wu, Zhenbang and Dadu, Anant and Tustison, Nicholas and Avants, Brian and Nalls, Mike and Sun, Jimeng and Faghri, Faraz},
  booktitle = {The Twelfth International Conference on Learning Representations},
  year      = {2024}
}

@inproceedings{xu2010simple,
  title        = {Simple and efficient multiple kernel learning by group lasso},
  author       = {Xu, Zenglin and Jin, Rong and Yang, Haiqin and King, Irwin and Lyu, Michael R},
  booktitle    = {Proceedings of the 27th international conference on machine learning (ICML-10)},
  pages        = {1175--1182},
  year         = {2010},
  organization = {Citeseer}
}
@article{xu2019integrative,
  title     = {Integrative analysis of DNA methylation and gene expression identified cervical cancer-specific diagnostic biomarkers},
  author    = {Xu, Wanxue and Xu, Mengyao and Wang, Longlong and Zhou, Wei and Xiang, Rong and Shi, Yi and Zhang, Yunshan and Piao, Yongjun},
  journal   = {Signal transduction and targeted therapy},
  volume    = {4},
  number    = {1},
  pages     = {55},
  year      = {2019},
  publisher = {Nature Publishing Group UK London}
}

@article{yang2020lncmirnet,
  title     = {LncMirNet: predicting LncRNA--miRNA interaction based on deep learning of ribonucleic acid sequences},
  author    = {Yang, Sen and Wang, Yan and Lin, Yu and Shao, Dan and He, Kai and Huang, Lan},
  journal   = {Molecules},
  volume    = {25},
  number    = {19},
  pages     = {4372},
  year      = {2020},
  publisher = {MDPI}
}

@article{yang2022trends,
  title     = {Trends in the conduct and reporting of clinical prediction model development and validation: a systematic review},
  author    = {Yang, Cynthia and Kors, Jan A and Ioannou, Solomon and John, Luis H and Markus, Aniek F and Rekkas, Alexandros and de Ridder, Maria AJ and Seinen, Tom M and Williams, Ross D and Rijnbeek, Peter R},
  journal   = {Journal of the American Medical Informatics Association},
  volume    = {29},
  number    = {5},
  pages     = {983--989},
  year      = {2022},
  publisher = {Oxford University Press}
}

@article{yang2023indep,
  title     = {InDEP: an interpretable machine learning approach to predict cancer driver genes from multi-omics data},
  author    = {Yang, Hai and Liu, Yawen and Yang, Yijing and Li, Dongdong and Wang, Zhe},
  journal   = {Briefings in Bioinformatics},
  volume    = {24},
  number    = {5},
  pages     = {bbad318},
  year      = {2023},
  publisher = {Oxford University Press}
}

@inproceedings{yoon2018multimodal,
  title        = {Multimodal speech emotion recognition using audio and text},
  author       = {Yoon, Seunghyun and Byun, Seokhyun and Jung, Kyomin},
  booktitle    = {2018 IEEE Spoken Language Technology Workshop (SLT)},
  pages        = {112--118},
  year         = {2018},
  organization = {IEEE}
}
@inproceedings{zeiler2014visualizing,
  title        = {Visualizing and understanding convolutional networks},
  author       = {Zeiler, Matthew D and Fergus, Rob},
  booktitle    = {Computer Vision--ECCV 2014: 13th European Conference, Zurich, Switzerland, September 6-12, 2014, Proceedings, Part I 13},
  pages        = {818--833},
  year         = {2014},
  organization = {Springer}
}
@article{zhang2017meta,
  title     = {Meta-path methods for prioritizing candidate disease miRNAs},
  author    = {Zhang, Xuan and Zou, Quan and Rodriguez-Paton, Alfonso and Zeng, Xiangxiang},
  journal   = {IEEE/ACM transactions on computational biology and bioinformatics},
  volume    = {16},
  number    = {1},
  pages     = {283--291},
  year      = {2017},
  publisher = {IEEE}
}
@inproceedings{zhang2018interpreting,
  title     = {Interpreting CNN knowledge via an explanatory graph},
  author    = {Zhang, Quanshi and Cao, Ruiming and Shi, Feng and Wu, Ying Nian and Zhu, Song-Chun},
  booktitle = {Proceedings of the AAAI conference on artificial intelligence},
  volume    = {32},
  number    = {1},
  year      = {2018}
}

@inproceedings{zhang2019integrated,
  title        = {Integrated multi-omics analysis using variational autoencoders: application to pan-cancer classification},
  author       = {Zhang, Xiaoyu and Zhang, Jingqing and Sun, Kai and Yang, Xian and Dai, Chengliang and Guo, Yike},
  booktitle    = {2019 IEEE International Conference on Bioinformatics and Biomedicine (BIBM)},
  pages        = {765--769},
  year         = {2019},
  organization = {IEEE}
}

@inproceedings{zhang2019multimodal,
  title        = {Multimodal representation learning: advances, trends and challenges},
  author       = {Zhang, Su-Fang and Zhai, Jun-Hai and Xie, Bo-Jun and Zhan, Yan and Wang, Xin},
  booktitle    = {2019 International Conference on Machine Learning and Cybernetics (ICMLC)},
  pages        = {1--6},
  year         = {2019},
  organization = {IEEE}
}
@article{zhang2021graph,
  title   = {Graph-guided network for irregularly sampled multivariate time series},
  author  = {Zhang, Xiang and Zeman, Marko and Tsiligkaridis, Theodoros and Zitnik, Marinka},
  journal = {arXiv preprint arXiv:2110.05357},
  year    = {2021}
}
@article{zhang2021omiembed,
  title     = {OmiEmbed: a unified multi-task deep learning framework for multi-omics data},
  author    = {Zhang, Xiaoyu and Xing, Yuting and Sun, Kai and Guo, Yike},
  journal   = {Cancers},
  volume    = {13},
  number    = {12},
  pages     = {3047},
  year      = {2021},
  publisher = {MDPI}
}

@article{zhao2020cross,
  title     = {A cross-modal 3D deep learning for accurate lymph node metastasis prediction in clinical stage T1 lung adenocarcinoma},
  author    = {Zhao, Xingyu and Wang, Xiang and Xia, Wei and Li, Qiong and Zhou, Liu and Li, Qingchu and Zhang, Rui and Cai, Jiali and Jian, Junming and Fan, Li and others},
  journal   = {Lung Cancer},
  volume    = {145},
  pages     = {10--17},
  year      = {2020},
  publisher = {Elsevier}
}
@article{zhao20213d,
  title     = {3D multi-scale, multi-task, and multi-label deep learning for prediction of lymph node metastasis in T1 lung adenocarcinoma patients' CT images},
  author    = {Zhao, Xingyu and Wang, Xiang and Xia, Wei and Zhang, Rui and Jian, Junming and Zhang, Jiayi and Zhu, Yechen and Tang, Yuguo and Li, Zhen and Liu, Shiyuan and others},
  journal   = {Computerized Medical Imaging and Graphics},
  volume    = {93},
  pages     = {101987},
  year      = {2021},
  publisher = {Elsevier}
}

@article{zhao2021deepomix,
  title     = {DeepOmix: A scalable and interpretable multi-omics deep learning framework and application in cancer survival analysis},
  author    = {Zhao, Lianhe and Dong, Qiongye and Luo, Chunlong and Wu, Yang and Bu, Dechao and Qi, Xiaoning and Luo, Yufan and Zhao, Yi},
  journal   = {Computational and structural biotechnology journal},
  volume    = {19},
  pages     = {2719--2725},
  year      = {2021},
  publisher = {Elsevier}
}

@article{zheng2023multi,
  title     = {Multi-omics data integration using ratio-based quantitative profiling with Quartet reference materials},
  author    = {Zheng, Yuanting and Liu, Yaqing and Yang, Jingcheng and Dong, Lianhua and Zhang, Rui and Tian, Sha and Yu, Ying and Ren, Luyao and Hou, Wanwan and Zhu, Feng and others},
  journal   = {Nature Biotechnology},
  pages     = {1--17},
  year      = {2023},
  publisher = {Nature Publishing Group US New York}
}
@book{zhou2012ensemble,
  title     = {Ensemble methods: foundations and algorithms},
  author    = {Zhou, Zhi-Hua},
  year      = {2012},
  publisher = {CRC press}
}
@article{zhou2021evaluating,
  title     = {Evaluating the quality of machine learning explanations: A survey on methods and metrics},
  author    = {Zhou, Jianlong and Gandomi, Amir H and Chen, Fang and Holzinger, Andreas},
  journal   = {Electronics},
  volume    = {10},
  number    = {5},
  pages     = {593},
  year      = {2021},
  publisher = {MDPI}
}
@article{zhou2023dnabert,
  title   = {Dnabert-2: Efficient foundation model and benchmark for multi-species genome},
  author  = {Zhou, Zhihan and Ji, Yanrong and Li, Weijian and Dutta, Pratik and Davuluri, Ramana and Liu, Han},
  journal = {arXiv preprint arXiv:2306.15006},
  year    = {2023}
}
@inproceedings{zhu2017densenet,
  title        = {Densenet for dense flow},
  author       = {Zhu, Yi and Newsam, Shawn},
  booktitle    = {2017 IEEE international conference on image processing (ICIP)},
  pages        = {790--794},
  year         = {2017},
  organization = {IEEE}
}
@inproceedings{zhu2021multimodal,
  title        = {Multimodal Time Series Data Fusion Based on SSAE and LSTM},
  author       = {Zhu, Qiding and Zhang, Shukui and Zhang, Yang and Yu, Chunqing and Dang, Mengli and Zhang, Li},
  booktitle    = {2021 IEEE Wireless Communications and Networking Conference (WCNC)},
  pages        = {1--7},
  year         = {2021},
  organization = {IEEE}
}
@article{zitnik2019machine,
  title     = {Machine learning for integrating data in biology and medicine: Principles, practice, and opportunities},
  author    = {Zitnik, Marinka and Nguyen, Francis and Wang, Bo and Leskovec, Jure and Goldenberg, Anna and Hoffman, Michael M},
  journal   = {Information Fusion},
  volume    = {50},
  pages     = {71--91},
  year      = {2019},
  publisher = {Elsevier}
}
@article{zou2005regularization,
  title     = {Regularization and variable selection via the elastic net},
  author    = {Zou, Hui and Hastie, Trevor},
  journal   = {Journal of the Royal Statistical Society Series B: Statistical Methodology},
  volume    = {67},
  number    = {2},
  pages     = {301--320},
  year      = {2005},
  publisher = {Oxford University Press}
}
